# Supplementary material for: Randomization in clinical trials with small sample sizes using group sequential designs
Source: PLoS One. 2025 Jun 13;20(6):e0325333. doi: 10.1371/journal.pone.0325333 (PMC12165385; doi:10.1371/journal.pone.0325333)
Supplement: S11 Appendix — This Excel file shows a list of all studies and their corresponding settings included in our literature review. (XSLX) [file pone.0325333.s011.xlsx]

## Sheet: Literature
Database	Ovid MEDLINE(R) ALL
Keywords	Interim Analysis
	Interim Analyses
	Group Sequential
Checkmarks	Humans
	Full text available
	English language
Publication type	Clinical trial, all
Date searched	2023-05-19
Total results	181
Registration	Title	Randomization procedure	Stratification	Parameter for randomization procedure	Information only available in study protocol	Allocation ratio (planned)	Boundary (efficacy)	Sample size (planned)	Notes
NCT04424316	Bivalent Prefusion F Vaccine in Pregnancy to Prevent RSV Illness in Infants	no information	no			1:1	LDM OF	6900
NCT04551664	Trial of Endovascular Therapy for Acute Ischemic Stroke with Large Infarct	Simple Randomization	no			1:1	LDM OF	488
NCT01824875	Randomized Study of Temozolomide or Temozolomide and Capecitabine in Patients With Advanced Pancreatic Neuroendocrine Tumors (ECOG-ACRIN E2211)	no information	yes			1:1	LDM OF	138
NCT03062358	Pembrolizumab Versus Placebo as Second-Line Therapy in Patients From Asia With Advanced Hepatocellular Carcinoma: A Randomized, Double-Blind, Phase III Trial	no information	yes			2:1	LDM OF	330
NCT02263508	Randomized, Double-Blind, Placebo-Controlled, Global Phase III Trial of Talimogene Laherparepvec Combined With Pembrolizumab for Advanced Melanoma	no information	yes			1:1	LDM OF	660
NCT03871491	Azithromycin to Prevent Sepsis or Death in Women Planning a Vaginal Birth	PBR	yes	no information		1:1	boundaries given	34000
NCT03734016	Zanubrutinib or Ibrutinib in Relapsed or Refractory Chronic Lymphocytic Leukemia	PBR	yes	no information	yes	1:1	LDM OF	600
NCT03905967	Lenvatinib Combined With Transarterial Chemoembolization as First-Line Treatment for Advanced Hepatocellular Carcinoma: A Phase III, Randomized Clinical Trial (LAUNCH)	Minimization	yes			1:1	LDM OF	336
NCT03130114	Effect of 3 Days of Oral Azithromycin on Young Children With Acute Diarrhea in Low-Resource Settings	PBR	yes	4,6,8		1:1	OF	11500
NCT04780581	Effect of intravenous pulses of methylprednisolone 250 mg versus dexamethasone 6 mg in hospitalized adults with severe COVID‐19 pneumonia: an open‐label randomized trial.	no information	yes			1:1	HP	290
NCT03901339	Sacituzumab Govitecan in Hormone Receptor–Positive/Human Epidermal Growth Factor Receptor 2–Negative Metastatic Breast Cancer	no information	yes			1:1	LDM POC	520
NCT04381169	Aggressive or Moderate Fluid Resuscitation in Acute Pancreatitis	no information	yes			1:1	LDM OF	744
NCT02998528	Neoadjuvant Nivolumab plus Chemotherapy in Resectable Lung Cancer	no information	yes			1:1	LDM OF	350
NCT02856698	Midazolam versus morphine in acute cardiogenic pulmonary oedema: results of a multicentre, open-label, randomized controlled trial	Minimization	no			1:1	LDM OF	136
NCT04343573	Randomized Phase II Trial of Proton Craniospinal Irradiation Versus Photon Involved-Field Radiotherapy for Patients With Solid Tumor Leptomeningeal Metastasis	no information	yes			2:1	boundaries given	81
NCT04305756	Weight-Based Compared With Fixed-Dose Enoxaparin Prophylaxis After Cesarean Delivery	PBR	yes	no information		1:1	POC	242
NCT01805271	Everolimus Added to Adjuvant Endocrine Therapy in Patients With High-Risk Hormone Receptor–Positive, Human Epidermal Growth Factor Receptor 2–Negative Primary Breast Cancer	Minimization	yes			1:1	LDM OF	1984
NCT02737189	Trial of Thrombectomy 6 to 24 Hours after Stroke Due to Basilar-Artery Occlusion	Minimization	yes			1:1	OF	318
NCT02819518	Pembrolizumab plus Chemotherapy in Advanced Triple-Negative Breast Cancer	no information	yes			2:1	LDM OF	828	There were two endpoints: overall survival (OS) and progression free surival (PFS), each tested in the overall study population and in a pre-defined subgroup. Here we included the boundary for the more important endpoint OS, which used Lan-DeMets with O'Brien-Fleming alpha spending. For PFS LDM HSD was used.
NCT01712490	Overall Survival with Brentuximab Vedotin in Stage III or IV Hodgkin’s Lymphoma	no information	yes			1:1	LDM OF	1040
NCT04397718	Effect of Androgen Suppression on Clinical Outcomes in Hospitalized Men With COVID-19 The HITCH Randomized Clinical Trial	PBR	no	3, 6	yes	2:1	OF	186
NCT00987636	High-Dose Treosulfan and Melphalan as Consolidation Therapy Versus Standard Therapy for High-Risk (Metastatic) Ewing Sarcoma	PBR	yes	4		1:1	Müller-Schäfer	185
NCT02750319	Amiodarone with or without N-Acetylcysteine for the Prevention of Atrial Fibrillation after Thoracic Surgery: A Double-blind, Randomized Trial	PBR	yes	2, 4,6		1:1	LDM OF	244
NCT04960202	Oral Nirmatrelvir for High-Risk, Nonhospitalized Adults with Covid-19	no information	yes			1:1	LDM OF	1717
jRCTs031180135	Weekly Cisplatin Plus Radiation for Postoperative Head and Neck Cancer (JCOG1008): A Multicenter, Noninferiority, Phase II/III Randomized Controlled Trial.	Minimization	no		yes	1:1	LDM OF	260
NCT03036488	Event-free Survival with Pembrolizumab in Early Triple-Negative Breast Cancer	no information	yes			2:1	LDM OF	1150
NCT04575597	Molnupiravir for Oral Treatment of Covid-19 in Nonhospitalized Patients	PBR	yes	4		1:1	LDM HSD	1550
NCT01240057	Randomized Trial of Fetal Surgery for Severe Left Diaphragmatic Hernia	PBR	no			1:1	OF	116
NCT01272037	21-Gene Assay to Inform Chemotherapy Benefit in Node-Positive Breast Cancer	no information	yes			1:1	boundaries given	5500
NCT03747250	Videolaryngoscopy vs. Direct Laryngoscopy for Elective Airway Management in Paediatric Anaesthesia	no information	no			1:1	OF	850
NCT04756180	Treatment of Chinese Patients with Hypertriglyceridemia with a Pharmaceutical-Grade Preparation of Highly Purified Omega-3 Polyunsaturated Fatty Acid Ethyl Esters: Main Results of a Randomized, Double-Blind, Controlled Trial	no information	yes			1:1	LDM OF	no information
jRCTs031180285	Hepatectomy Followed by mFOLFOX6 Versus Hepatectomy Alone for Liver-Only Metastatic Colorectal Cancer (JCOG0603): A Phase II or III Randomized Controlled Trial	minimization	yes			1:1	LDM OF	300
NCT01279135	Late Toxicity After Adjuvant Conventional Radiation Versus Image-Guided Intensity-Modulated Radiotherapy for Cervical Cancer (PARCER): A Randomized Controlled Trial	PBR	yes			1:1	LDM OF	216
NCT03142334	Adjuvant Pembrolizumab after Nephrectomy in Renal-Cell Carcinoma	no information	yes			1:1	LDM OF	990
NCT03779087	Tetracycline-levofloxacin versus amoxicillin-levofloxacin quadruple therapies in the second-line treatment of Helicobacter pylori infection.	PBR	no	4		1:1	boundaries given	152
KCT0002538	Comparison of dopamine versus norepinephrine in circulatory shock after cardiac surgery: A randomized controlled trial.	PBR	no	4, 6		1:1	no information	420
NCT02489318	Apalutamide in Patients With Metastatic Castration-Sensitive Prostate Cancer: Final Survival Analysis of the Randomized, Double-Blind, Phase III TITAN Study	no information	yes			1:1	boundaries given	1000
NCT03957317	The Impact of Earplugs and Eye Masks on Sleep Quality in Surgical ICU Patients at Risk for Frequent Awakenings	no information	no			1:1	HP	112
NCT01864746	Palbociclib for Residual High-Risk Invasive HR-Positive and HER2-Negative Early Breast Cancer—The Penelope-B Trial	PBR	yes	no information	yes	1:1	LDM OF	800
NCT03474107	Enfortumab Vedotin in Previously Treated Advanced Urothelial Carcinoma	no information	yes			1:1	LDM OF	600
UMIN000008147	Primary Tumor Resection Plus Chemotherapy Versus Chemotherapy Alone for Colorectal Cancer Patients With Asymptomatic, Synchronous Unresectable Metastases (JCOG1007; iPACS): A Randomized Clinical Trial	Minimization	yes			1:1	LDM OF	770
NCT02682316	Prophylactic Negative Pressure Wound Therapy After Laparotomy for Gynecologic Surgery	PBR	yes			1:1	boundaries given	686
NCT02438722	Randomized Trial of Afatinib Plus Cetuximab Versus Afatinib Alone for First-Line Treatment of EGFR-Mutant Non–Small-Cell Lung Cancer: Final Results From SWOG S1403	Minimization	yes			1:1	boundaries given	605
jRCTs031180216	Randomized Phase III Study of Irinotecan Plus Cisplatin Versus Etoposide Plus Cisplatin for Completely Resected High-Grade Neuroendocrine Carcinoma of the Lung: JCOG1205/1206	minimization	yes			1:1	LDM OF	208
NCT02563002	Pembrolizumab in Microsatellite-Instability–High Advanced Colorectal Cancer	no information	no			1:1	LDM OF	270
ACTRN12617000476336	Antenatal Dexamethasone for Early Preterm Birth in Low-Resource Countries	PBR	yes	10		1:1	HP	6018
NCT03407625	Foley Bulb Added to an Oral Misoprostol Induction Protocol	PBR	no	4,6,8,10		1:1	LDM OF	2154
NCT03155997	Abemaciclib Combined With Endocrine Therapy for the Adjuvant Treatment of HR+, HER2−, Node-Positive, High-Risk, Early Breast Cancer (monarchE)	no information	yes			1:1	LDM OF	4580
NCT01288352	Early Rhythm-Control Therapy in Patients with Atrial Fibrillation	PBR	yes			1:1	OF	2770
NCT01849874	MILO/ENGOT-ov11: Binimetinib Versus Physician’s Choice Chemotherapy in Recurrent or Persistent Low-Grade Serous Carcinomas of the Ovary, Fallopian Tube, or Primary Peritoneum	PBR	yes		yes	2:1	unified family	360
ACTRN12617000412336	Compression Therapy to Prevent Recurrent Cellulitis of the Leg	PBR	yes	10		1:1	LDM HSD	162
NCT02003924	Enzalutamide and Survival in Nonmetastatic, Castration-Resistant Prostate Cancer	no information	yes			2:1	LDM OF	1305
NCT03036488	Pembrolizumab for Early Triple-Negative Breast Cancer	no information	yes			2:1	LDM OF	1150
NCT02560155	Does Preoperative Decolonization Reduce Surgical Site Infections in Elective Orthopaedic Surgery? A Prospective Randomized Controlled Trial	no information	yes			1:1	OF	2690
NCT02501005	Preventive or Deferred Ablation of Ventricular Tachycardia in Patients With Ischemic Cardiomyopathy and Implantable Defibrillator (BERLIN VT)	PBR	yes	2,4,6		1:1	OF	208
	Randomized Phase III Study of Ganetespib, a Heat Shock Protein 90 Inhibitor, With Docetaxel Versus Docetaxel in Advanced Non–Small-Cell Lung Cancer (GALAXY-2)	no information	yes			1:1	LDM OF	850
NCT02422615	Overall Survival with Ribociclib plus Fulvestrant in Advanced Breast Cancer	no information	yes			2:1	LDM OF	660
NCT02702401	Pembrolizumab As Second-Line Therapy in Patients With Advanced Hepatocellular Carcinoma in KEYNOTE-240: A Randomized, Double-Blind, Phase III Trial	no information	yes			2:1	OF	408
NCT02326337	A Multinational, Multicenter, Randomized, Double-Blinded, Placebo-Controlled Trial to Evaluate the Efficacy of Cyclical Topical Wound Oxygen (TWO2) Therapy in the Treatment of Chronic Diabetic Foot Ulcers: The TWO2 Study	PBR	no	2,4,6,8		1:1	POC	220
NCT02655016	Niraparib in Patients with Newly Diagnosed Advanced Ovarian Cancer	no information	yes			2:1	boundaries given	620
NCT00020566	High-Dose Chemotherapy Compared With Standard Chemotherapy and Lung Radiation in Ewing Sarcoma With Pulmonary Metastases: Results of the European Ewing Tumour Working Initiative of National Groups, 99 Trial and EWING 2008	PBR	yes	4		1:1	LDM OF	326
NCT00987636	High-Dose Treosulfan and Melphalan as Consolidation Therapy Versus Standard Therapy for High-Risk (Metastatic) Ewing Sarcoma	PBR	yes	4		1:1	inverse normal combination OF	185
NCT01222715	Randomized Phase II Trial of Bevacizumab or Temsirolimus in Combination With Chemotherapy for First Relapse Rhabdomyosarcoma: A Report From the Children’s Oncology Group	no information	no			1:1	LDM OF	100
	An Educational Intervention for Acute Dizziness Care: A Randomized, Vignette-based Study	PBR	no	4		1:1	LDM HSD	96
NCT02184195	Maintenance Olaparib for Germline BRCA-Mutated Metastatic Pancreatic Cancer	PBR	no			3:2	boundaries given	145
NCT02489318	Apalutamide for Metastatic, Castration-Sensitive Prostate Cancer	PBR	yes	no information	yes	1:1	LDM WT	1000
NCT02509078	Early Neuromuscular Blockade in the Acute Respiratory Distress Syndrome	no information	yes			1:1	no information	1408
NCT02065791	Canagliflozin and Renal Outcomes in Type 2 Diabetes and Nephropathy	PBR	yes	no information		1:1	boundaries given	4200
NCT02105610	Volatile Anesthetics versus Total Intravenous Anesthesia for Cardiac Surgery	PBR	yes	20		1:1	LDM OF	5300
NCT02517268	Enhancing Patient Outcomes while Containing Costs after Complex Abdominal Operation: A Randomized Controlled Trial of the Whipple Accelerated Recovery Pathway	PBR	no	no information		1:1	LDM OF	142
NCT01772472	Trastuzumab Emtansine for Residual Invasive HER2-Positive Breast Cancer	PBR	yes	no information		1:1	LDM OF	1484

## Sheet: Evaluation
Total studies:	71
Randomization procedure	Total	Percentage
Minimization	9	0.126761
PBR	30	0.422535
No information	31	0.43662
Simple Randomization	1	0.111111
Randomization ratio	71
1:1	59	0.830986
2:1	11	0.15493
3:2	1	0.0140845
Stratification	71
yes	54	0.760563
no	17	0.239437
Group sequential design	abbreviation	71
Lan DeMets O'Brien Fleming alpha spending	*LDM OF*	37	0.521127
O'Brien Fleming	OF	9	0.126761
Haybittle-Peto	HP	3	0.0422535		Other
No information	no information	2	0.028169		9	0.126761
Pocock	POC	2	0.028169
Lan DeMets Pocock alpha spending	LDM POC	1	0.0140845
Lan De Mets Gamma alpha spending	*LDM HSD*	3	0.0422535
Kitelson et al	unified family	1	0.0140845
Lan De Mets Wang Tsiatis alpha spending	LDM WT	1	0.0140845
Müller-Schäfer	Müller-Schäfer	1	0.0140845
Inverse Normal combination OF	*inverse normal combination OF*	1	0.0140845
Boundaries given only	boundaries given	10	0.140845
Parameter for PBR	30
4	6	0.2
3, 6	1	0.0333333
2,4,6	1	0.0333333
4, 6	1	0.0333333
4,6,8,10	1	0.0333333
10	2	0.0666667
20	1	0.0333333
2,4,6,8	1	0.0333333
No information	16	0.533333
Planned Sample size	71
1 to 100	3	0.0422535
101 to 200	11	0.15493
201 to 500	19	0.267606
501 to 1000	17	0.239437
>1000	20	0.28169
no information	1	0.0140845
	71

## Sheet: Excluded
Non GSD	24
Unclear trial design	9
Bayesian	1
Not paralell group	23
Report of ongoing study results	31
Study Protocol	6
no clinical trial	10
Unplanned interim analysis	6
Total	110
